# Supplementary material for: Fast nanopore sequencing data analysis with SLOW5
Source: Nat Biotechnol. 2022 Jan 3;40(7):1026–9. doi: 10.1038/s41587-021-01147-4 (PMC9287168; doi:10.1038/s41587-021-01147-4)
Supplement: Supplementary file 3 — Source Data Fig. 1 [file 41587_2021_1147_MOESM3_ESM.xlsx]

## Sheet: Figure1a
SLOW5	BLOW5	BLOW5-zlib	FAST5-zlib	BLOW5-vbz	FAST5-vbz
46.52	23.26	10.4758	13.8883	7.1656	10.0726

## Sheet: Figure1b
CPU threads	HDD-FAST5	HDD-SLOW5	HDD-BLOW5	HDD-BLOW5.gz
1	74.3052	75.0703	129.447	112.601
2	71.7093	133.019	241.139	217.792
4	70.6856	236	415.902	396.643
8	70.6904	368.67	625.911	643.434
16	69.8859	500.096	831.422	892.678

## Sheet: Figure1c
CPU threads	Network-FAST5	Network-BLOW5.gz
4	21.0819	187.992
8	27.2917	319.879
16	28.6009	427.382
24	23.2642	474.899
32	21.7869	531.873
40	21.7843	620.807
48	19.947	635.983

## Sheet: Figure1d
CPU threads	HDD-FAST5	HDD-SLOW5	HDD-BLOW5	HDD-BLOW5.gz
4	43.19	42.86	44.52	43.88
8	65.77	84.82	85.97	86.93
16	63	165.13	166.48	169.64
24	60.92	236.42	246.98	246.91
32	59.69	277.43	305.56	303.62
